# Supplementary material for: Bioresorbable Nonwoven Patches as Taxane Delivery Systems for Prostate Cancer Treatment
Source: Pharmaceutics. 2022 Dec 17;14(12):2835. doi: 10.3390/pharmaceutics14122835 (PMC9786168; doi:10.3390/pharmaceutics14122835)
Supplement: Supplementary file 1 [file pharmaceutics-14-02835-s001.zip]

Archive with 1 entries (1 files):
- pharmaceutics-2029275-supplementary.pdf
